# Supplementary material for: Decline in attrition rates in United States pediatric residency and fellowship programs, 2007–2020: a repeated cross-sectional study
Source: J Educ Eval Health Prof. 2025 Sep 5;22:24. doi: 10.3352/jeehp.2025.22.24 (PMC12676133; doi:10.3352/jeehp.2025.22.24)
Supplement: Supplementary file 1 [file jeehp-22-24-dataset1.xlsx]

## Sheet: 2019-2020
Number of Residents Leaving Prior to Completion of a Program by Specialty and Subspecialty and Status, 2019-2020 AY
Specialty	Number of Residents Not Graduating	Resident Status
		Transferred	Withdrew	Dismissed	Unsuccessfully Completed Program	Deceased	Total Number of Active Residents
Pediatrics	88	49	26	12	0	1	9419
- Adolescent medicine	1	0	1	0	0	0	97
- Child abuse pediatrics	1	0	1	0	0	0	44
- Clinical informatics	0	0	0	0	0	0	19
- Developmental-behavioral pediatrics	2	1	1	0	0	0	114
- Neonatal-perinatal medicine	9	6	3	0	0	0	783
- Pediatric cardiology	1	0	1	0	0	0	468
- Pediatric critical care medicine	6	2	4	0	0	0	575
- Pediatric emergency medicine	2	0	2	0	0	0	434
- Pediatric endocrinology	8	3	5	0	0	0	230
- Pediatric gastroenterology	1	0	1	0	0	0	329
- Pediatric hematology/oncology	6	1	5	0	0	0	475
- Pediatric infectious diseases	8	2	6	0	0	0	175
- Pediatric nephrology	2	1	1	0	0	0	120
- Pediatric pulmonology	2	1	1	0	0	0	176
- Pediatric rheumatology	1	0	1	0	0	0	88
- Sports medicine	0	0	0	0	0	0	26
- Pediatric transplant hepatology	0	0	0	0	0	0	11
- Pediatric hospital medicine	3	3	0	0	0	0	115

## Sheet: 2018-2019
Number of Residents Leaving Prior to Completion of a Program by Specialty and Subspecialty and Status
Specialty	Number of Residents Not Graduating	Resident Status
		Transferred	Withdrew	Dismissed	Unsuccessfully Completed Program	Deceased	Total Number of Active Residents
Pediatrics	98	53	33	9	1	2	9323
- Adolescent medicine	0	0	0	0	0	0	94
- Child abuse pediatrics	1	0	1	0	0	0	47
- Clinical informatics	1	0	1	0	0	0	15
- Developmental-behavioral pediatrics	4	1	3	0	0	0	119
- Neonatal-perinatal medicine	15	4	11	0	0	0	772
- Pediatric cardiology	3	0	2	1	0	0	457
- Pediatric critical care medicine	4	0	4	0	0	0	557
- Pediatric emergency medicine	2	0	2	0	0	0	424
- Pediatric endocrinology	3	0	3	0	0	0	227
- Pediatric gastroenterology	1	0	1	0	0	0	322
- Pediatric hematology/oncology	12	2	10	0	0	0	485
- Pediatric infectious diseases	9	2	6	1	0	0	169
- Pediatric nephrology	7	2	5	0	0	0	110
- Pediatric pulmonology	2	0	2	0	0	0	168
- Pediatric rheumatology	1	0	1	0	0	0	90
- Sports medicine	0	0	0	0	0	0	26
- Pediatric transplant hepatology	0	0	0	0	0	0	10
- Pediatric hospital medicine	1	0	1	0	0	0	71

## Sheet: 2017-2018
Number of Residents Leaving Prior to Completion of a Program by Specialty and Subspecialty and Status
Specialty	Number of Residents Not Graduating	Resident Status
		Transferred	Withdrew	Dismissed	Unsuccessfully Completed Program	Deceased	Total Number of Active Residents
Pediatrics	110	56	38	14	0	2	9221
- Adolescent medicine	1	0	1	0	0	0	87
- Child abuse pediatrics	4	1	2	1	0	0	38
- Clinical informatics	0	0	0	0	0	0	12
- Developmental-behavioral pediatrics	3	0	2	0	0	1	102
- Neonatal-perinatal medicine	6	0	6	0	0	0	761
- Pediatric cardiology	5	1	3	0	1	0	444
- Pediatric critical care medicine	11	1	9	1	0	0	534
- Pediatric emergency medicine	3	0	3	0	0	0	408
- Pediatric endocrinology	9	3	4	1	1	0	241
- Pediatric gastroenterology	6	3	3	0	0	0	311
- Pediatric hematology/oncology	9	1	8	0	0	0	484
- Pediatric infectious diseases	5	3	2	0	0	0	177
- Pediatric nephrology	1	0	1	0	0	0	116
- Pediatric pulmonology	2	0	2	0	0	0	162
- Pediatric rheumatology	1	0	1	0	0	0	91
- Sports medicine	0	0	0	0	0	0	26
- Pediatric transplant hepatology	0	0	0	0	0	0	9

## Sheet: 2016-2017
Number of Residents Leaving Prior to Completion of a Program by Specialty and Subspecialty and Status
Specialty	Number of Residents Not Graduating	Resident Status
		Transferred	Withdrew	Dismissed	Unsuccessfully Completed Program	Deceased	Total Number of Active Residents
Pediatrics	102	52	38	11	1	0	9159
- Adolescent medicine	3	1	2	0	0	0	88
- Child abuse pediatrics	1	0	1	0	0	0	34
- Clinical informatics	0	0	0	0	0	0	10
- Developmental-behavioral pediatrics	1	0	0	1	0	0	108
- Neonatal-perinatal medicine	13	7	6	0	0	0	759
- Pediatric cardiology	10	1	8	1	0	0	434
- Pediatric critical care medicine	9	0	9	0	0	0	518
- Pediatric emergency medicine	5	1	4	0	0	0	392
- Pediatric endocrinology	4	0	4	0	0	0	241
- Pediatric gastroenterology	1	0	1	0	0	0	300
- Pediatric hematology/oncology	5	1	4	0	0	0	501
- Pediatric infectious diseases	4	1	3	0	0	0	171
- Pediatric nephrology	6	2	4	0	0	0	101
- Pediatric pulmonology	6	1	5	0	0	0	158
- Pediatric rheumatology	1	0	1	0	0	0	86
- Sports medicine	0	0	0	0	0	0	26
- Pediatric transplant hepatology	0	0	0	0	0	0	12

## Sheet: 2015-2016
Number of Residents Leaving Prior to Completion of a Program by Specialty and Subspecialty and Status
Specialty	Number of Residents Not Graduating	Resident Status
		Transferred	Withdrew	Dismissed	Unsuccessfully Completed Program	Deceased	Total Number of Active Residents
Pediatrics	116	58	42	14	2	0	9063
- Adolescent medicine	5	0	5	0	0	0	89
- Child abuse pediatrics	1	0	1	0	0	0	35
- Clinical informatics	0	0	0	0	0	0	9
- Developmental-behavioral pediatrics	4	1	3	0	0	0	92
- Neonatal-perinatal medicine	7	0	7	0	0	0	759
- Pediatric cardiology	6	0	4	1	1	0	432
- Pediatric critical care medicine	9	1	7	0	1	0	507
- Pediatric emergency medicine	6	1	5	0	0	0	385
- Pediatric endocrinology	8	3	5	0	0	0	243
- Pediatric gastroenterology	1	0	1	0	0	0	290
- Pediatric hematology/oncology	10	0	8	2	0	0	488
- Pediatric infectious diseases	5	2	3	0	0	0	164
- Pediatric nephrology	2	0	2	0	0	0	102
- Pediatric pulmonology	2	1	1	0	0	0	167
- Pediatric rheumatology	2	0	2	0	0	0	81
- Sports medicine	0	0	0	0	0	0	23
- Pediatric transplant hepatology	0	0	0	0	0	0	8

## Sheet: 2014-2015
Number of Residents Leaving Prior to Completion of a Program by Specialty and Subspecialty and Status
Specialty	Number of Residents Not Graduating	Resident Status
		Transferred	Withdrew	Dismissed	Unsuccessfully Completed Program	Deceased	Total Number of Active Residents
Pediatrics	126	64	41	18	1	2	8933
- Adolescent medicine	1	0	1	0	0	0	79
- Child abuse pediatrics	1	0	1	0	0	0	37
- Clinical informatics	0	0	0	0	0	0	7
- Developmental-behavioral pediatrics	0	0	0	0	0	0	102
- Neonatal-perinatal medicine	13	1	12	0	0	0	738
- Pediatric cardiology	7	0	7	0	0	0	422
- Pediatric critical care medicine	11	1	9	1	0	0	496
- Pediatric emergency medicine	1	0	0	1	0	0	373
- Pediatric endocrinology	4	0	4	0	0	0	243
- Pediatric gastroenterology	4	0	3	0	0	1	282
- Pediatric hematology/oncology	12	0	12	0	0	0	476
- Pediatric infectious diseases	3	0	3	0	0	0	162
- Pediatric nephrology	3	1	2	0	0	0	101
- Pediatric pulmonology	4	0	4	0	0	0	159
- Pediatric rheumatology	3	1	2	0	0	0	76
- Sports medicine	0	0	0	0	0	0	24
- Pediatric transplant hepatology	0	0	0	0	0	0	6

## Sheet: 2013-2014
Number of Residents Leaving Prior to Completion of a Program by Specialty and Subspecialty and Status
Specialty	Number of Residents Not Graduating	Resident Status
		Transferred	Withdrew	Dismissed	Unsuccessfully Completed Program	Deceased	Total Number of Residents
Pediatrics	132	67	43	21	1	0	8867
- Adolescent medicine	0	0	0	0	0	0	72
- Child abuse pediatrics	1	0	1	0	0	0	34
- Clinical informatics	0	0	0	0	0	0	2
- Developmental-behavioral pediatrics	2	0	2	0	0	0	97
- Neonatal-perinatal medicine	11	3	8	0	0	0	703
- Pediatric cardiology	2	0	2	0	0	0	415
- Pediatric critical care medicine	11	1	9	1	0	0	467
- Pediatric emergency medicine	7	1	5	1	0	0	355
- Pediatric endocrinology	12	2	9	0	0	0	245
- Pediatric gastroenterology	5	0	4	0	0	0	274
- Pediatric hematology/oncology	11	1	9	0	0	0	473
- Pediatric infectious diseases	7	2	4	0	0	0	175
- Pediatric nephrology	4	1	3	0	0	0	115
- Pediatric pulmonology	6	2	4	0	0	0	165
- Pediatric rheumatology	3	1	2	0	0	0	76
- Sports medicine	1	0	1	0	0	0	22
- Pediatric transplant hepatology	0	0	0	0	0	0	8

## Sheet: 2012-2013
Number of Residents Leaving Prior to Completion of a Program by Specialty and Subspecialty and Status
Specialty	Number of Residents Not Graduating	Resident Status
		Transferred	Withdrew	Dismissed	Unsuccessfully Completed Program	Deceased	Total Number of Residents
Pediatrics	143	85	36	14	7	1	8828
- Adolescent medicine	2	0	2	0	0	0	74
- Child abuse pediatrics	2	0	2	0	0	0	31
- Clinical informatics	0	0	0	0	0	0	0
- Developmental-behavioral pediatrics	1	0	1	0	0	0	97
- Neonatal-perinatal medicine	15	2	12	0	0	1	685
- Pediatric cardiology	4	1	3	0	0	0	411
- Pediatric critical care medicine	10	2	6	1	1	0	447
- Pediatric emergency medicine	4	1	2	1	0	0	349
- Pediatric endocrinology	10	4	6	0	0	0	244
- Pediatric gastroenterology	2	0	2	0	0	0	274
- Pediatric hematology/oncology	9	0	6	2	1	0	461
- Pediatric infectious diseases	6	1	3	0	1	1	177
- Pediatric nephrology	1	0	0	1	0	0	111
- Pediatric pulmonology	3		3			0	158
- Pediatric rheumatology	0	0	0	0	0	0	69
- Sports medicine	0	0	0	0	0	0	21
- Pediatric transplant hepatology	0	0	0	0	0	0	6

## Sheet: 2011-2012
Number of Residents Leaving Prior to Completion of a Program by Specialty and Subspecialty and Status
Specialty	Number of Residents Not Graduating	Resident Status
		Transferred	Withdrew	Dismissed	Unsuccessfully Completed Program	Deceased	Total Number of Residents
Pediatrics	211	130	53	16	9	3	8669
- Adolescent medicine	2	1	1	0	0	0	77
- Child abuse pediatrics	0	0	0	0	0	0	31
- Clinical informatics	0	0	0	0	0	0	0
- Developmental-behavioral pediatrics	4	1	1	0	2	0	99
- Neonatal-perinatal medicine	21	6	14	1	0	0	661
- Pediatric cardiology	13	4	9	0	0	0	401
- Pediatric critical care medicine	16	0	13	0	3	0	410
- Pediatric emergency medicine	6	0	6	0	0	0	331
- Pediatric endocrinology	6	0	6	0	0	0	253
- Pediatric gastroenterology	3	0	2	0	1	0	269
- Pediatric hematology/oncology	8	1	6	1	0	0	442
- Pediatric infectious diseases	5	1	4	0	0	0	185
- Pediatric nephrology	7	1	6	0	0	0	122
- Pediatric pulmonology	2	0	2	0	0	0	160
- Pediatric rheumatology	1	1	0	0	0	0	73
- Sports medicine	0	0	0	0	0	0	22
- Pediatric transplant hepatology	0	0	0	0	0	0	4

## Sheet: 2010-2011
Number of Residents Leaving Prior to Completion of a Program by Specialty and Subspecialty and Status
Specialty	Number of Residents Not Graduating	Resident Status
		Transferred	Withdrew	Dismissed	Unsuccessfully Completed Program	Deceased	Total Number of Residents
Pediatrics	215	144	45	25	1	0	8460
- Adolescent medicine	2	0	2	0	0	0	66
- Child abuse pediatrics	0	0	0	0	0	0	17
- Clinical informatics	0	0	0	0	0	0	0
- Developmental-behavioral pediatrics	1	0	1	0	0	0	90
- Neonatal-perinatal medicine	15	0	13	1	1	0	645
- Pediatric cardiology	5	2	3	0	0	0	387
- Pediatric critical care medicine	16	4	11	0	1	0	403
- Pediatric emergency medicine	2	1	1	0	0	0	319
- Pediatric endocrinology	8	2	6	0	0	0	242
- Pediatric gastroenterology	3	1	2	0	0	0	263
- Pediatric hematology/oncology	13	2	10	1	0	0	423
- Pediatric infectious diseases	4	0	4	0	0	0	180
- Pediatric nephrology	4	1	3	0	0	0	127
- Pediatric pulmonology	2	0	2	0	0	0	153
- Pediatric rheumatology	1	0	1	0	0	0	78
- Sports medicine	1	0	0	0	1	0	20
- Pediatric transplant hepatology	0	0	0	0	0	0	4

[truncated: 4 more sheets: 2009-2010, 2008-2009, 2007-2008, 2006-2007]
